# Supplementary material for: Sequence-Based Prediction of Protein Phase Separation: The Role of Beta-Pairing Propensity
Source: Biomolecules. 2022 Nov 28;12(12):1771. doi: 10.3390/biom12121771 (PMC9775558; doi:10.3390/biom12121771)
Supplement: Supplementary file 1 [file biomolecules-12-01771-s001.zip]

Archive with 3 entries (3 files):
- fileS1.txt
- fileS2.pdf
- LLPS_SI.pdf
