# Supplementary material for: Sequence-Based Prediction of Protein Phase Separation: The Role of Beta-Pairing Propensity
Source: Biomolecules. 2022 Nov 28;12(12):1771. doi: 10.3390/biom12121771 (PMC9775558; doi:10.3390/biom12121771)
Supplement: Supplementary file 1 [file biomolecules-12-01771-s001.zip › fileS1.txt]

one sample KS tests for normality:
ks.test(a,'pnorm',mean=mean(a00),sd=sd(a00)) # a is the quantity
if p-value is less than 0.05, we [reject the null hypothesis, and] conclude that the distribution is not normal.

__________________________________________________________________________________________________________________
LLPS-hsnLLPS
__________________________________________________________________________________________________________________

score00:D = 0.036204, p-value = 0.9975, mean(auc_score00) = 0.713, st.dev(auc_score00) = 0.0198

beta:	D = 0.0473, p-value = 0.9511, mean(beta) = -0.003115338

gamma:	D = 0.10479, p-value = 0.1433, mean(gamma) = -0.007073047
-------------------------------------------------------------------------------------------------------------------

score0:	D = 0.12806, p-value = 0.03427, median(auc_score0) = 0.6854214

beta:	D = 0.35833, p-value = 2.964e-14, median(beta) = -0.001979206
-------------------------------------------------------------------------------------------------------------------

score1:	D = 0.068127, p-value = 0.6075, mean(auc_score1) = 0.7763342, st,dev(auc_score1) = 0.02032933

alpha:	D = 0.13511, p-value = 0.02084, median(alpha) = 119.9241
-------------------------------------------------------------------------------------------------------------------

score2:	D = 0.052436, p-value = 0.8819, mean(auc_score2) = 0.7500075, st.dev(auc_score2) = 0.02362098

beta:	D = 0.08889, p-value = 0.2767, mean(beta) = -0.1365780
-------------------------------------------------------------------------------------------------------------------

score3:	D = 0.042162, p-value = 0.981, mean(auc_score3) = 0.7787095, st.dev(auc_score3) = 0.02012899

alpha:	D = 0.1394, p-value = 0.01679, median(alpha) = 120.1242

beta:	D = 0.099676, p-value = 0.1735, mean(beta) = -0.3989604
-------------------------------------------------------------------------------------------------------------------

score4:	D = 0.051843, p-value = 0.901, mean(auc_score4) = 0.7893045, st.dev(auc_score4) = 0.01834019

alpha:	D = 0.081322, p-value = 0.4003, mean(alpha) = 86.33116

beta:	D = 0.07844, p-value = 0.446, mean(beta) = -0.5549163

gamma:	D = 0.064867, p-value = 0.6886, mean(gamma) = -1.401510
-------------------------------------------------------------------------------------------------------------------

scorev:	D = 0.053551, p-value = 0.866, mean(auc_scorev) = 0.750412, st.dev(auc_scorev) = 0.02381961
-------------------------------------------------------------------------------------------------------------------

___________________________________________________________________________________________________________________
PP-hsnLLPS
___________________________________

score00:D = 0.096448, p-value = 0.1989, mean(auc_score00) = 0.7470599, st.dev(auc_score00) = 0.03881519

beta:	D = 0.14103, p-value = 0.01441, median(beta) = 0.7078350

gamma:	D = 0.12491, p-value = 0.04174, median(gamma) = -0.0010286622
-------------------------------------------------------------------------------------------------------------------

score0:D = 0.066608, p-value = 0.6411, mean(auc_score0) = 0.7469066, st.dev(auc_score0) = 0.03736432

beta:	D = 0.44835, p-value < 2.2e-16, median(beta) = 0.3452251
-------------------------------------------------------------------------------------------------------------------

score1:	D = 0.085152, p-value = 0.325, mean(auc_score1) = 0.7999463, st.dev(score1) = 0.04353887

alpha:	D = 0.12191, p-value = 0.04869, median(alpha) = 108.20
-------------------------------------------------------------------------------------------------------------------

score2:	D = 0.09645, p-value = 0.2026, mean(auc_score2) = 0.8294832, st.dev(auc_score2) = 0.04108633

beta:	D = 0.13055, p-value = 0.03021, median(beta) = 1.042725
-------------------------------------------------------------------------------------------------------------------

score3:	D = 0.092014, p-value = 0.2445, mean(auc_score3) = 0.8340421, st.dev(auc_score3) = 0.04014819

alpha:	D = 0.12391, p-value = 0.0444, median(alpha) = 41.81283

beta:	D = 0.13312, p-value = 0.02468, median(beta) = 1.004252
-------------------------------------------------------------------------------------------------------------------

score4:	D = 0.088036, p-value = 0.2917, mean(auc_score4) = 0.8331348, st.dev(auc_score4) = 0.03906838

alpha:	D = 0.10814, p-value = 0.11, mean(alpha) = 32.20865

beta:	D = 0.089311, p-value = 0.2759, mean(beta) = 0.9655453

gamma:	D = 0.058536, p-value = 0.7892, mean(gamma) = -0.3288617
-------------------------------------------------------------------------------------------------------------------

__________________________________________________________________________________________________________________

LLPS-nsLLPS
__________________________________________________________________________________________________________________

score00:	D = 0.048227, p-value = 0.9391, mean(auc_score00) = 0.7863543, st. dev(auc_score00) = 0.02271743

beta:		D = 0.39595, p-value < 2.2e-16, median(beta) = 0.00165781

gamma:		D = 0.1471, p-value = 0.01018, median(gamma) = -0.007349135
-------------------------------------------------------------------------------------------------------------------

score0:		D = 0.037852, p-value = 0.9951, mean(score0) = 0.7632284, st.dev(score0) = 0.0221505

beta:		D = 0.47341, p-value < 2.2e-16, median(beta) = 0.7898177
-------------------------------------------------------------------------------------------------------------------

score1:		D = 0.076422, p-value = 0.469, mean(score1) = 0.8619311, st.dev(score1) = 0.01778824

alpha:		D = 0.16869, p-value = 0.001823, mean(alpha) = 75.07843
-------------------------------------------------------------------------------------------------------------------

score2:		D = 0.061218, p-value = 0.7459, mean(score2) = 0.8433937, st.dev(score2) = 0.02297858

beta:		D = 0.16423, p-value = 0.002626, median(beta) = 0.3436567
-------------------------------------------------------------------------------------------------------------------

score3:		D = 0.071042, p-value = 0.5693, mean(score3) = 0.8628294, st.dev(score3) = 0.0185014

alpha:		D = 0.14802, p-value = 0.009534, median(alpha) = 71.83948

beta:		D = 0.11351, p-value = 0.08621, mean(beta) = 0.3306187
-------------------------------------------------------------------------------------------------------------------

score4:		D = 0.081297, p-value = 0.3805, mean(score4) = 0.8776324, st.dev(score4) = 0.0176706

alpha:		D = 0.074043, p-value = 0.4996, mean(alpha) = 46.96052

beta:		D = 0.14685, p-value = 0.009113, median(alpha) = 0.1254097

gamma:		D = 0.067959, p-value = 0.6107, mean(gamma) = -1.155726
-------------------------------------------------------------------------------------------------------------------


__________________________________________________________________________________________________________________

PP-nsLLPS
__________________________________________________________________________________________________________________

score00:	D = 0.07483, p-value = 0.6344, mean(auc_score00) = 0.8485071, st.dev(score00) = 0.02871456

beta:		D = 0.20674, p-value = 0.0004871, median(beta) = 1.483733

gamma:		D = 0.23949, p-value = 2.8e-05, median(gamma) = -0.001555055
-------------------------------------------------------------------------------------------------------------------

score0:		D = 0.064075, p-value = 0.7966, mean(auc_score00) = 0.8461362, st.dev(score0) = 0.02871456

beta:		D = 0.35065, p-value = 3.619e-11, median(beta) = 0.3775192
-------------------------------------------------------------------------------------------------------------------

score1:		D = 0.049216, p-value = 0.9606, mean(auc_score1) = 0.8803299, st.dev(score1) = 0.02802296

alpha:		D = 0.13303, p-value = 0.0547, mean(alpha) = 66.89965
-------------------------------------------------------------------------------------------------------------------

score2:		D = 0.047958, p-value = 0.9755, mean(auc_score2) = 0.918712, st.dev(score2) = 0.02071039

beta:		D = 0.2718, p-value = 7.657e-07, median(beta) = 3.239834
-------------------------------------------------------------------------------------------------------------------

score3:		D = 0.055492, p-value = 0.9039, mean(auc_score3) = 0.9205128, st.dev(score3) = 0.01937384

alpha:		D = 0.1201, p-value = 0.1058, mean(alpha) = 21.35162

beta:		D = 0.27654, p-value = 3.484e-07, median(beta) = 3.391645
-------------------------------------------------------------------------------------------------------------------

score4:		D = 0.056564, p-value = 0.8948, mean(auc_score4) = 0.9240948, st.dev(score4) = 0.01908994

alpha:		D = 0.11353, p-value = 0.148, mean(alpha) = 10.24892

beta:		D = 0.18968, p-value = 0.001462, median(beta) = 1.818394

gamma:		D = 0.11459, p-value = 0.141, mean(gamma) = -0.5758176
-------------------------------------------------------------------------------------------------------------------
